# Supplementary material for: The gut virome is associated with stress-induced changes in behaviour and immune responses in mice
Source: Nat Microbiol. 2024 Feb 5;9(2):359–76. doi: 10.1038/s41564-023-01564-y (PMC10847049; doi:10.1038/s41564-023-01564-y)
Supplement: Supplementary file 2 — Supplementary source data. [file 41564_2023_1564_MOESM2_ESM.xlsx]

## Sheet: Stress virome study I
id	group	sit_si_ratio	fst_immobility	basal_corticosterone	post_corticosterone	il6_unstimulated	il6_cona	il10_unstimulated	il10_cona
1	Control	1.08521	52	0.691407	116.158	4.23	9.46	0.186	1.28
2	Control	0.812081	58	6.41957	111.775	4.44	7.82	0.366	0.714
3	Control	1.5346	74	14.2532	186.158	25.6	116	6.47	11.3
4	Control	0.762105	64	19.638	147.638	26	276	3.18	19.2
5	Control	0.914692	105	0.81712	162.514	25.8	202	4.05	16.3
6	Control	0.917823	85	16.8189	141.203	21.8	212	4.71	23.1
7	Control	0.897908	112	7.97003	135.066	36.8	279	5.7	12.2
8	Control	1.28426	91	17.2806	145.768	20.1	272	6.08	21.5
9	Control	1.02669	79	15.6538	143.923	20.8	216	4.06	15.4
10	Control	1.17772	41	0.52229	126.785	18.2	305	2.63	17.6
1	Stress	0.602506	138	11.4269	167.828	17	162	1.68	11
2	Stress	0.67782	89	27.3065	136.79	21.3	460	1.23	20.3
3	Stress	0.0590717	132	8.37172	147.638	32.5	454	7.89	28.7
4	Stress	0.59098	140	11.4676	159.034	29	266	3.13	11.5
5	Stress	1.09123	112	2.28952	192.015	34.3	356	5.16	20.7
6	Stress	1.00389	128	32.5017	146.699	22	217	4.09	30.1
7	Stress	0.248499	95	28.2903	198.735	24.7	472	4.67	21.1
8	Stress	0.3505	123	13.3885	151.455	34.1	278	7.43	25.9
9	Stress	0.843958	149	34.327	134.213	25.1	185	4.17	16.7
10	Stress	0.714503	162	27.1138	208.105	29.2	229	7.25	25

## Sheet: FVT study II
id	group	sit_si_ratio	sit_corner_ratio	sit_total_distance_hab	epm_open_arm_percent	epm_open_entries_percent	fst_immobility	cort_auc	ip10_plasma	il12_plasma	il6_plasma	tnfa_plasma	ly6chi_monocytes	ly6chi_monocytes_cd62	mhc2_monocytes_ly6chi	neutrophils_cd11b_ly6g	cd62_neutrophils	mhc2_neutrophils	thelper_cd4	cd44hi_thelper	cd69_thelper	il12_splenocyte_unstimulated	il6_splenocyte_cona	tnfa_splenocyte_unstimulated	ifny_splenocyte_unstimulated	ifny_splenocyte_cona	ifny_splenocyte_lps	il12_splenocyte_cona	il12_splenocyte_lps	il6_splenocyte_unstimulated	il6_splenocyte_lps	ip10_splenocyte_unstimulated	ip10_splenocyte_cona	ip10_splenocyte_lps	tnfa_splenocyte_cona	tnfa_splenocyte_lps	ifny_splenocyte_plasma
1.1	ctr	2.50066	0.799191	959.756	0.333333	9.09091	192	6322.33	166.675	1298.58	3.58365	16.7828	3.31131	66.9952	6.82297	11.3272	46.1437	1.86309	16.3607	7.54571	1.36543	103.099	2312.8	38.2166		746.154		110.782	183.733	89.7765	12860.4	81.1596	3889.3	4097.86	1291.35	1566.67	0.940403
1.2	ctr	1.21709	1.60172	989.367	15.3333	43.75	182	5466.51	221.127	1640.33	22.1091	22.3891	2.8755	58.4219	6.89015	11.2787	44.471	1.27015	14.6993	6.4548	1.16828	93.7358	2749.3	32.6727	0.08211	907.706	351.636	119.042	191.361	95.4348	7354.21	60.7663	3685.17	2376.45	1496.37	1175.03	0.442252
2.1	ctr	2.32568	1.40587	458.046	1.66667	8.33333	215	7208.87	201.79	1199.97	46.5819	23.5666	7.8945	66.4783	3.23139	28.6197	45.7249	1.20308	9.73988	8.34979	2.16688	195.749	3305.89					133.867	214.756		13376.2		6586.15	5123.75	1227.98	1800.54	0.05388
2.2	ctr	0.986386	0.621795	1370.97	8.66667	27.2727	128	6538.62	133.584	805.928	50.1214	16.5317	8.88585	64.8049	2.7647	30.8953	58.6726	0.599631	7.69624	7.46287	1.30419	44.8658	857.087	22.2752	0.11823	288.637	256.622	70.9557	156.673	43.3177	8129.96	93.8427	2032.62	1618.49	597.421	1353.57
3	ctr	1.419	1.3038	790.567	3.66667	16.6667	153		114.554	1011.84		12.152	2.76427	57.7139	6.01419	6.9814	49.5489	2.11507	16.0642	7.80356	2.55833	167.718	3331.51	33.888	0.78541			174.838	295.426	57.8166	11378.7	27.6863	4246.38	6134.7	2109.54	1611.23	0.647108
19.1	ctr	1.14027	0.732484	804.66	3.33333	12.5	189						3.65983	54.4001	5.13623	13.7462	52.6088	1.55447	12.392	8.8042	1.38198	127.34	1921.23	35.3071	0.70379	202.125	29.4386	132.728	184.37	78.9673	10695.4	50.6021	5739.82	3756.05	1309.88	1240.83
19.2	ctr	2.42739	2.45283	828.645	9	30	148	7064.59	109.001	771.682	15.1409	14.722	3.8207	62.7269	5.14012	16.2597	52.0489	1.12935	14.1705	8.74995	1.36632	198.974	2334.41	59.3589	0.75982	450.774	140.338	165.766	280.808	100.547	14178.2	48.4369	6200.79	6357.68	1921.28	1875.05	0.668059
20.1	ctr	1.6639	1.16915	1205.67	12	40	110	7849.49	89.3236	694.118	8.07509	12.4985	3.26009	60.6673	3.52717	13.2719	47.4535	2.79124	11.9359	8.39192	1.57527	120.141	2360.33	18.4942	0.23624	285.165	327.238	154.2	291.096	33.7523	16579.6	19.9136	7268.56	9532.19	2110.05	1830.05	0.231371
20.2	ctr	1.56404	0.511258	1062.87	13.3333	40.9091	138	5214.25	200.609	1274.06	27.7216	25.9613	4.73462	60.2886	2.99082	22.1159	76.1636	1.95829	12.5199	8.949	0.919373	154.071	4005.64	34.8471	0.62507	372.962	127.676	138.391	205.303	82.0472	20682.6	37.0944	6395.19	8951.19	2414.27	2299.31	0.409976
21	ctr	1.04439	0.587786	1181.3	14.3333	28.5714	198	6925.29	103.49	985.746		13.8068	2.63691	61.477	3.63196	25.7076	79.5202	0.506656	11.7824	6.71399	1.35472	193.095	3549.54	34.8775	0.22455	415.752	178.697	193.511	310.481	71.4271	14671.7	36.4895	7563.5	7484.45	2478.15	2084.78	1.69111
4	ctr_stress	1.54533	4.91735	483.12	2.66667	10.5263	185	7398.14	135.637	1036.16	14.0815	16.1493	2.07835	50.6351	2.68172	5.75471	44.9216	2.54874	13.4682	6.41437	3.44133	111.871	1872.03	30.6835		2831.08	925.776	144.056	233.118	43.0517	10519.9	22.6545	3389.89	2696.58	1600.68	1217.62	1.71513
5	ctr_stress	0.854863	0.895765	662.729	0	0	208	12728.3	318	996.335		18.9066	2.32687	65.6893	1.41248	11.7779	49.1346	0.879548	11.2354	7.67237	1.39599	270.744	3741.3	268.89		5360.81	1557.94	197.316	244.445	166.325	13108.1	119.071	4937.04	5243.84	1870.48	1717.05	0.480674
6	ctr_stress	0.466805	9.11321	506.949	3.33333	21.4286	177	7775.5	273.729	924.174		17.3803	1.73307	62.6984	2.3356	4.79915	56.4281	2.39109	10.8425	8.16963	3.14607
7	ctr_stress	1.40822	0.672249	1016.45	0.666667	7.14286	183	6539.21	246.614	872.214	70.2124	19.6862	1.74872	52.8053	0.330033	9.69296	47.1569	1.429	10.5096	8.04503	3.29489
8	ctr_stress	0.228741	1.59797	360.721	0.333333	16.6667	221	8829.84	193.249	803.677	62.0037	15.8393	2.54703	56.7054	1.46969	8.44589	46.3712	1.60665	12.0769	7.0257	2.63464	114.808	1444.13	30.3309	0.07089	778.811	2490.63	109.696	228.01	43.2836	13098.8	22.9864	2481.67	3837.93	1055.35	1393.16	0.632815
22	ctr_stress	0.344421	9.8794	609.669	4.33333		197	7305.51	435.135	432.867	22.133	13.7016	0.981895	51.0997	3.37243	9.42591	49.6945	0.91645	12.8863	5.97173	2.66466	218.069	3699.49	83.7498	0.4437	250.858	275.594	192.011	318.547	109.207	18180	82.2654	6342.2	7411.56	2587.62	1503.92	0.91513
23	ctr_stress	0.920059	1.78571	850.57	0.333333	20	192	8843.94	136.268	657.299	5.5816	13.9555	2.7308	64.432	2.1846	12.5	62.8665	0.87994	13.0324	6.4973	1.18731	261.334	3566.01	292.79		785.996	142.778	208.19	240.09		15953.7	195.445	6212.78	7654.27	2390.77	1676.54	0.631889
24	ctr_stress	0.719803	0.420213	615.694		13.3333	151	11735.7	532.256	1173.09	29.5883		1.91353	74.8818	1.53664	11.428	68.8669	0.603662	8.43106	6.81422	1.67673	143.682	3000.95	37.7668	0.32902	145.845	35.0871	152.116	210.633	84.4395	12203.9	23.0844	5601.73	3810.06	2253.84	1132.95	0.350809
25	ctr_stress	0.822222	5.25424	290.951			148	7032.98	158.973	736.907	15.8407	14.2512	4.38513	57.2657	2.94804		69.4165	0.947085	8.40991	9.78672	2.4787	202.597	7169.06	43.1955		3673.77	287.1	384.84	341.203		19937.4	67.2787			2630.27		1.37041
26	ctr_stress	0.270512	4.08194	721.867		10	215	6597.28	131.335	741.848		12.9289	3.05781	60.1569	3.04007	9.61124	50.829	2.11713	14.7506	5.37566	2.41629	219.168	4093.76	28.4382	0.30509	151.934	16.327	272.598	298.108	65.7695	10434.3	21.2293	6087.03	4052.07	1915.15	1299.08	0.152222
9	fvt_stress	2.46283	0.690891	621.569	3	20	180	7209.14			141.12		3.68462	75.5718	4.92985	10.892	59.8615	1.47915	13.2779	9.44558	1.26403	154.127	2173.61	29.4841	0.56098	1249.1	4240.55	151.648	306.608	69.7193	17335.7	35.8281	4976.78	6396.37	1716.71	1465.99
10	fvt_stress	1.51789	1.07692	994.597	6	30.7692	176	8357.55	97.2211	887.309		11.5183	4.67839	81.6644	2.55749	9.57052	67.7572	1.76438	12.6312	10.1448	2.10458	185.127	2821.43	33.4896	0.56534	1733.81	3906.19	171.507	304.977	87.8995	23033.1	30.3228	6039.44	8258.34	1733.07	1509.97	0.70508
11	fvt_stress	1.75323	1.13227	774.274									3.41217	72.4125		9.0514
12	fvt_stress	1.28974	0.007225	1250.61	10.6667	36.3636	144	5840.77	209.179	738.288	491.526	14.7633	6.65528	72.0722	2.7037	24.6432	52.5757	1.37435	12.3212	10.6552	2.86285	143.786	2396.09	33.638	0.73742	1672.68	4063.77	119.722	262.622	108.331	20312.3	31.0877	4619.69	7548.14	1811.07	1348.54	1.36412
13	fvt_stress	0.345408	4.40278	794.405	9.33333	23.0769	201	7828.99					1.86643	60.7577	3.59662	16.2863	62.048	0.813441	13.108	7.91418		133.36	1688.01	27.6034	0.10801	2388.51	4516.63	157.435	299.961	54.6199	16795.3	34.9538	6375.02	7752.88	1285.18	1692.69
27	fvt_stress	0.94321	0.119007	809.387	4	25	210	8164.77	145.519	926.009		16.2958	3.55822	86.1508	0.888681	13.4078	38.9044	0.637864	14.0943	6.68318	2.18024	87.9513	1317.35	20.4119	0.42145	77.942	14.3485	169.841	287.303	55.4983	9201.46	20.5242	3962.59	4624.76	878.888	1305.41	0.272851
28	fvt_stress	0.221429	4.93046	1165.28	13	40	204	7228.73	140.684	918.275		14.7761	3.06337	74.1597	1.59909	12.0881	54.3271	0.515308	9.40764	10.4979	1.96565	104.941	1039.75	24.522	0.11314	89.3623	12.859	160.375	293.954	56.7625	9352.15	25.5987	3453.23	4544.13	741.612	1369.77	0.50218
29	fvt_stress	0.742809	2.18269	1159.04	9.66667	20	121	7940.47	85.2103	704.832		9.64405	5.0089	67.4713	1.38403	20.1024	39.7148	0.689921	11.9721	7.2774	3.1717	124.307	2396.24	24.3062	0.11314	137.918	44.1699	219.495	315.985	48.2775	12304.8	25.7804	5643.43	6979.2	1513.62	1486.77	0.306476
30	fvt_stress	0.841729	0.556497	908.639	0	0	188	5728.08	221.028	1193.78	603.793		3.23391	89.3351	0.862134	10.1115	38.3121	0.821908	12.7759	5.97831	1.48723	136.47	2301.92	30.2566	0.11314	106.596	26.1005	214.966	278.161	60.7175	13631.6	27.9941	7051.65	7674.94	1270.56	1716.8	1.2709
31	fvt_stress	0.748455	2.46808	1087.51	12.3333	26.9231	147	7775.34	129.55	516.697		10.7607			1.74029		63.3795	0.727844	9.32364	8.62096	3.15741	161.889	2325.98	26.9317	0.11314	114.176	127.288	261.124	361.031	57.3405	16211.6	26.2556	5050.23	8568.15	1701.12	2041.01	2.12372
